# Supplementary material for: Effects of grazing intensity on forage nutritive value of dominant grass species in Borana rangelands of Southern Ethiopia
Source: PeerJ. 2021 Oct 21;9:e12204. doi: 10.7717/peerj.12204 (PMC8542370; doi:10.7717/peerj.12204)
Supplement: Supplemental Information 1 [file peerj-09-12204-s001.csv]

Raw Data
Effects of grazing intensity on forage nutritive value of each grass species (laboratory records)
A1. First data of the replication experimental data
GI	Grass species	Forage nutrient compositions (%)
		CP	ADF	NDF	ADL	Ash	DMD	DMI	RFV
NG	C. roxburghiana	2.4	41.2	60.2	29	9.8	55.1	1.9	86.7
	C. ciliar	6.5	49.2	73.8	39.2	13.4	49	1.4	61.6
	C. aucheri	5.1	47.9	71.8	39.9	12.1	51.7	1.7	69.2
	A. kenyensis	1.8	40	62.5	31.2	10.8	54.4	2	81
	D. milanjiana	3.1	54.1	76.9	42	12.9	46.9	1.4	57.5
MG	C. roxburghiana	3.9	39.3	57.6	24.3	10.1	57.7	2.2	89.4
	C. ciliari	12	48.5	70.7	34.1	14.8	51.9	1.3	68.1
	C. aucheri	8.1	41.7	66.2	31.5	12.9	55.9	1.7	79
	A. kenyensis	3.2	39.1	60.6	28.1	11.4	61.8	1.9	88.5
	D. milanjiana	5.5	51.6	71.5	36	12.3	47.5	1.5	63.7
OG	C. roxburghiana	6.1	35.8	56	22.9	12.1	60.8	2.2	97.8
	C. ciliari	15	43.6	62.7	30.3	14.6	55	2.1	80.8
	C. aucheri	11.6	37.5	59.5	27	14.4	59.8	1.8	87
	A. kenyensis	5.1	37.2	57.5	21.7	12.5	58.9	1.9	97.1
	D. milanjiana	7.4	46	67	31.8	13.7	52.1	1.6	73.9
A1'. (second replication of the experimental data)
GI	Grass species	Forage nutrient compositions (%)
		CP	ADF	NDF	ADL	Ash	DMD	DMI	RFV
NG	C. roxburghiana	2.3	43.4	61.4	29.4	10	56.2	2.2	86.5
	C. ciliar	7.9	50	74.8	40.4	13.5	50.1	1.6	62
	C. aucheri	5.3	45.9	71.2	39.1	12.3	52.1	1.6	69.4
	A. kenyensis	1.8	43.5	63.3	32.9	9.9	55.7	1.9	81.8
	D. milanjiana	3.7	54.9	76.6	42.8	13.1	46.6	1.6	57.2
MG	C. roxburghiana	4.1	39.6	59	25.5	11.1	58.1	2.1	90.1
	C. ciliari	12.1	48.2	69.8	32.7	14.6	51.1	1.9	67.2
	C. aucheri	8.2	41.3	67.4	30.1	13.9	57	1.9	79.1
	A. kenyensis	3.8	40	59.1	28.4	12	61.8	2.1	89.2
	D. milanjiana	5.8	51.7	73.1	36.9	12.2	48.7	1.8	64
OG	C. roxburghiana	5.8	37	55.8	23.1	11.6	61.2	2.2	96.9
	C. ciliari	15.1	43.2	63	31.1	15.2	54.4	1.8	81
	C. aucheri	12.1	38.5	58.9	27.2	14.1	59.3	1.9	87.1
	A. kenyensis	4.7	38.1	57.4	22.1	12.4	59.3	2.2	96.7
	D. milanjiana	7.9	46.4	67.3	33.1	14	53.2	1.9	74
A1''. (third replication of the experimental data)
GI	Grass species	Forage nutrient compositions (%)
		CP	ADF	NDF	ADL	Ash	DMD	DMI	RFV
NG	C. roxburghiana	2.5	43.2	60.8	28.9	9.9	57	1.9	87.9
	C. ciliar	8.7	51.4	74.3	41	13.9	50.3	1.8	61.8
	C. aucheri	6.1	46.9	72.1	39.2	11.9	53.4	1.8	68.4
	A. kenyensis	1.2	45.5	63.5	32.5	9.9	56	1.8	82
	D. milanjiana	4.9	56.3	77.9	43.6	11.7	44.5	1.8	56.3
MG	C. roxburghiana	4.3	39	58.2	26.1	11.2	59	1.7	91.7
	C. ciliari	11.3	48.2	69.8	32.5	15	50.9	1.9	67.5
	C. aucheri	8.9	40.3	68	29.9	13.7	57.8	1.8	80.1
	A. kenyensis	3.5	41.2	59.1	29.6	11.4	61.2	2	90.8
	D. milanjiana	5.8	52	72.9	36.6	13	49.3	1.8	64
OG	C. roxburghiana	5.8	36.7	56.5	21.4	11.7	58	1.9	98.1
	C. ciliari	15.5	44	63	30.7	15.2	54.9	1.8	80.9
	C. aucheri	12	38.9	61	26.5	14.1	57.9	2	86.6
	A. kenyensis	4.9	38.1	56.4	22.5	12	60	2.2	96.3
	D. milanjiana	7.8	46.8	67.6	32.6	14	53.1	1.9	73.2
Interaction effects of seasonal variation and GI on forage nutritive value of each grass species
Note: values were included the three replications of the experimental data accordingly (First experimental data + second experimental data + third experimental data).
A. During rainy season
Treatment	Grass species	Forage nutrient compositions (%)
		CP	ADF	NDF	ADL	Ash	DMD	DMI	RFV
Rs X NG	C. roxburghiana	5.8+6.0+5.9	38.4+39.2+36.7	53.0+53.9+52.7	22.2+21.4+20.9	14.3+13.9+14.1	60.2+58.9+58.5	2.3+2.4+2.2	107+104+107
	C. ciliar	10.4+11.5+10.8	44.4+45.2+44.5	57.2+56.6+55.1	30.9+31.1+30.4	17.6+18.3+17.8	55.0+53.2+54.1	2.0+2.1+2.2	90+88.4+85.6
	C. aucheri	11.1+10.3+10.4	35.1+34.9+34.7	50.8+50.1+50.3	28.6+29+28.8	13.0+13.8+13.7	60.7+62.0+62.4	2.5+2.3+2.4	117+113.5+114.5
	A. kenyensis	2.7+3.1+2.9	37.2+37.8+37.2	47.7+48.2+45.7	23.1+23.0+23.5	16.1+14.9+16.1	59.9+60.4+59.1	2.9+2.2+2.4	114.8+118.2+115
	D. milanjiana	7.8+8.1+7.5	46.9+47.5+46.9	59.5+60.0+60.5	34.1+33.9+33.1	16.6+16.9+15.7	53.1+52.7+50.8	1.9+2.0+2.1	80+79.5+83.5
Rs X MG	C. roxburghiana	8.0+7.9+7.5	35.1+33.7+34.1	50.2+47.1+47.0	17.4+18.3+18.0	16.6+15.5+15.3	62.4+62.2+62.0	2.5+2.1+2.9	120.9+122.2+119.9
	C. ciliari	15.8+16.1+16.4	40.9+41.3+41.7	50.5+52+49	24.9+25.8+24.6	20.1+22.0+17.6	57.0+56.3+56.8	2.2+2.4+2.6	105+103.5+106.5
	C. aucheri	12.3+12.9+13.2	30.8+32+32.6	44.6+46.2+45.1	20.9+21.6+21.1	16.0+17.1+16.4	63.8+64.1+64.4	2.5+3.0+2.3	129..7+131.2+126.1
	A. kenyensis	5.0+4.5+4.9	35.7+36.2+33.4	42.1+40.9+42.7	20.2+19.1+19.5	18.0+17.3+18.7	60.8+62.6+61.4	3.0+2.8+2.9	140+139.6+134.4
	D. milanjiana	10.4+10.6+9.6	41.4+41.0+41.2	55.5+52.3+54.5	28.8+27.9+30.6	18.0+17.5+18.5	57.4+56.2+56.8	2.3+2.1+2.2	97+98.2+95.8
Rs X OG	C. roxburghiana	10.2+9.7+9.8	30.2+29.0+29.3	44.4+43.9+43.4	15.1+13.7+15.3	16.8+17.7+17.4	66.6+64.8+66.3	2.4+3.1+2.6	137.7+140.1+136.2
	C. ciliari	19.2+18.8+18.7	38.8+37.6+38.2	44.8+45.0+45.8	20.8+22+21.1	20.6+21.5+21.5	58.8+59.7+58.8	2.8+3.0+2.3	124+126.6+121.4
	C. aucheri	16.7+17.0+16.4	30.0+28.8+31.2	39.1+38.0+39.3	18.7+18.1+17.5	20.2+19.2+18.2	66.2+64.7+65.6	3.2+2.7+3.4	158.8+161.1+151.1
	A. kenyensis	7.1+6.7+6.9	32.1+ 31.1+32.5	36.6+37.0+37.7	13.3+13.1+12.9	21.1+19.0+20.8	64.0+61.9+66.1	2.9+3.4+3.3	158+161+158
	D. milanjiana	11.5+10.9+11.2	34.6+34.8+34.4	51.2+49.0+49.5	24.4+24.5+24.6	20.5+22.9+22.3	63.1+61.9+60.7	2.2+2.5+2.5	116.1+114.8+114.1
B. During dry season
Ds X NG	C. roxburghiana	2.1+2.4+2.1	56.4+55.1+54.1	72.0+74.1+72.3	50.4+49.5+49.8	8.0+8.4+7.9	47.0+44.9+45.8	2.0+1.6+1.2	56.6+58.1+56.0
	C. ciliari	7..0+6.3+6.5	54.0+56.1+53.1	90.2+86.9+88.4	52.0+54.4+52.9	12.0+11.4+12.9	46.5+44.7+48.3	1.2+1.8+1.2	48.8+51.0+51.7
	C. aucheri,	4.7+4.3+4.2	48.8+50.5+49.8	78.8+75.4+76.8	51.0+53.3+49.3	8.9+9.1+9.3	49.3+50.2+51.1	1.4+1.3+2.1	51.1+62.4+63.4
	A. kenyensis	1.4+1.3+1.2	48.0+47.5+58.5	70.1+69.0+68.8	40.4+38.2+38.4	9.1+7.7+9.9	49.9+52.0+51.4	1.1+2.3+1.7	68.8+65.5+69.4
	D. milanjiana	3.3+3.4_3.8	60.1+59.9+59.7	86.6+91.2+85.9	49.8+52.0+53.0	11.0+9.0+11.2	44.0+40.7+41.9	1.5+1.6+2.0	47.1+44.8+45.5
Ds X MG	C. roxburghiana	4.0+3.4+4.3	52.2+48.3+47.2	67.7+58.1+68.0	42.2+39.8+33.8	9.9+9.1+8.9	47.7+53.2+50.0	2.0+1.9+2.1	69.0+78.4+74.9
	C. ciliari	8.7+8.0+7.9	51.0+48.2+50.5	79.9+68.7+82.7	48.0+46.4+49.6	16.0+12.9+15.5	46.8+50.1+53.1	2.3+0.8+1.7	62.0+49.6+74.4
	C. aucheri	7.0+7.2+7.4	40.4+47.0+38.0	65.1+72.2+69.1	37.1+48.0+40.3	10.0+14.0+9.6	58.6+48.2+62.1	1.1+3.2+0.8	67.7+81.1+73.8
	A. kenyensis	3.2+3.1+3.0	43.3+37.9+51.4	64.4+71.1+55.6	37.1+30.5+33.5	11.8+13.0+9.1	54.5+49.9+59.1	1.4+2.2+2.1	72.2+66.8+82.7
	D. milanjiana	4.8+5.0+5.2	54.4+58.2+57.8	76.6+82.3+78.4	52.0+43.9+47.8	12.3+16.0+6.8	44.0+43.3+46.8	1.3+2.3+0.9	59.0+48.0+49.0
Ds X OG	C. roxburghiana	6.6+6.8+7.0	35.7+48.1+32.3	59.3+60.5+58.1	30.1+27.8+31.2	11.0+7.9+10.8	62.3+55.5+58.6	1.3+3.6+1.1	79.5+96.4+97.7
	C. ciliari	11.4+12.2+10.6	51.1+40.9+47.5	70.1+68.0+61.7	39.0+48.1+41.4	12.0+17.0+13.0	48.2+61.1+48.8	0.7+3.1+1.6	80.5+68.8+71.2
	C. aucheri	9.5+8.8+9.0	41.4+36.8+40.0	69.0+48.6+60.6	31.4+50.0+30.8	14.4+9.9+15.0	52.8+66.5+55.3	1.3+3.4+1.3	88.0+89.3+93.3
	A. kenyensis	4.5+4.2+4.5	35.9+42.2+42.8	56.1+65.5+61.7	25.8+30.0+24.0	15.0+8.6+12.1	48.4+59.0+65.1	2.9+0.5+2.6	77.8+95.4+94.1
	D. milanjiana	6.1+5.2+5.8	47.3+56.2+51.6	80.8+68.7+67.4	34.4+42.0+35.5	9.8+14.0+16.1	52.2+47.7+46.8	0.9+2.2+2.0	59.0+76.5+57.7
